# Supplementary material for: Quercetin Emulsion Ameliorates UVA-Induced Skin via Modulation of NRF2/NF-κB Signaling Pathways
Source: Pharmaceuticals (Basel). 2026 May 9;19(5):746. doi: 10.3390/ph19050746 (PMC13210000; doi:10.3390/ph19050746)
Supplement: Supplementary file 1 [file pharmaceuticals-19-00746-s001.zip]

Archive with 1 entries (1 files):
- pharmaceuticals-4228329-supplementary.pdf
